# Supplementary material for: Defining the Clinical, Molecular and Ultrastructural Characteristics in Occipital Horn Syndrome: Two New Cases and Review of the Literature
Source: Genes (Basel). 2019 Jul 12;10(7):528. doi: 10.3390/genes10070528 (PMC6678539; doi:10.3390/genes10070528)
Supplement: Supplementary file 1 [file genes-10-00528-s001.zip]

Archive with 15 entries (12 files):
- OHS supplemental figures revision/
- OHS supplemental figures revision/Supplemental figure 1 OHS.pdf
- __MACOSX/
- __MACOSX/OHS supplemental figures revision/
- __MACOSX/OHS supplemental figures revision/._Supplemental figure 1 OHS.pdf
- OHS supplemental figures revision/.DS_Store
- __MACOSX/OHS supplemental figures revision/._.DS_Store
- OHS supplemental figures revision/Supplemental table S2.xlsx
- __MACOSX/OHS supplemental figures revision/._Supplemental table S2.xlsx
- OHS supplemental figures revision/Supplemental table S3.xlsx
- __MACOSX/OHS supplemental figures revision/._Supplemental table S3.xlsx
- OHS supplemental figures revision/Supplemental table S1.xlsx
- __MACOSX/OHS supplemental figures revision/._Supplemental table S1.xlsx
- OHS supplemental figures revision/Supplemental figure S2 OHS.pdf
- __MACOSX/OHS supplemental figures revision/._Supplemental figure S2 OHS.pdf
