# Supplementary material for: Defining the Clinical, Molecular and Ultrastructural Characteristics in Occipital Horn Syndrome: Two New Cases and Review of the Literature
Source: Genes (Basel). 2019 Jul 12;10(7):528. doi: 10.3390/genes10070528 (PMC6678539; doi:10.3390/genes10070528)
Supplement: Supplementary file 1 [file genes-10-00528-s001.zip › OHS supplemental figures revision/Supplemental table S2.xlsx]

## Sheet: Blad1
Patient identification	cDNA	Protein level	Exon	Domain	Mutation type	Align GVGD	SIFT	Mutation Taster	Grantham distance	Protein conservation until (PhyloP score)	Splice prediction	gnomAD (allele frequency)	Clinvar	CADD score (PHRED)
F1:II-1	c.2407-516G>T​	NS	Intron 10	NA	Deep intronic	NA	NA	NA	NA	NA	Unknown	Unknown	Unknown	0.44
F2:II-1, F7: II-1, F21: II-1	c.2917-4A>G	/	Intron 14	NA	Splice-site	NA	NA	NA	NA	NA	-6.8%	Unknown	Unknown	24.0
F3:III-2, -3, -4	c.2406+3A>T	/	Intron 10	NA	Splice-site	NA	NA	NA	NA	NA	-69.6%	Unknown	Unknown	23.1
F4:II-1	c.1707+5delGTAA	/	Intron 8	NA	Splice-site	NA	NA	NA	NA	NA	-63.6%	NA	Pathogenic	16.79
F5:II-5, -6, F5:III-3, F5:IV-2	c.4268+3A>T (c.4123+3A>T)	/	Intron 21	NA	Splice-site	NA	NA	NA	NA	NA	-73.2%	Unknown	Unknown	23.2
F6:II-1	c.2643-2A>G (c.2499-2A>G)	/	Intron 11	NA	Splice-site	NA	NA	NA	NA	NA	-100%	Unknown	Unknown	23.6
F8:II-1	c.3511+5G>A	/	Intron 17	NA	Splice-site	NA	NA	NA	NA	NA	77.8%	Unknown	Unknown	23.2
F9:II-1	98bp deletion	/	Regulatory region	NA	Deletion	NA	NA	NA	NA	NA	NA	NA	NA	NA
F10:II-1	c.2055C>T (c.1910C>T)	p.Ser637Leu	Exon 8	Cytosolic loop	Missense	C0	Tolerated	Disease causing	145	Moderate (4.45)	NA	Unknown	Pathogenic	23.7
F11:II-1	c.2406+1117A>G	/	Intron 10	NA	Splice-site	NA	NA	NA	NA	NA	Activation of cryptic donor site	Unknown	Unknown	4746
F12:II-1	Intron 6 splice donor site mutation	/	Intron 8	NA	Deep intronic	NA	NA	NA	NA	NA	NA	NA	NA	NA
F13:III-2	c.4497_4499delG (c.4352_4354delG)	p.Gly1451Valfs*14	Exon 23	Cytosolic loop	Frameshift	NA	NA	NA	NA	NA	NA		Pathogenic	27.2
F14:III-1, -2, F14:II-1	c.3974C>T	p.Ala1325Val	Exon 20	P-domain	Missense	C0	Deleterious	Disease causing	64	Baker's yeast (7.76)	NA	Unknown	Unknown	26.4
F15:II-1, -2	c.3911A>G	p.Asn1304Ser	Exon 20	P-domain	Missense	C0	Deleterious	Disease causing	46	Baker's yeast (9.18)	NA	Unknown	Pathogenic	25.9
F16:II-1	c.4230C>A (c.4085C>A)	p.Asp1362Ala	Exon 21	TM7	Missense	C0	Deleterious	Disease causing	126	Baker's yeast (7.40)	NA	Unknown	Unknown	32
F17:II-1	NS	NS	NA	NA	NA	NA	NA	NA	NA	NA	NA	NA	NA	NA
F18:II-1	c.1707+2delTAAG	/	Intron 6	NA	Splice-site	NA	NA	NA	NA	NA	-63.6%	NA	Pathogenic	16.79
F19:III-1	NS	NS	NA	NA	NA	NA	NA	NA	NA	NA	NA	NA	NA	NA
F19:II-1	NS	NS	NA	NA	NA	NA	NA	NA	NA	NA	NA	NA	NA	NA
F20:II-1	c.3294+763C>G	/	Intron 16	NA	Deep intronic	NA	NA	NA	NA	NA	/	Unknown	Unknown	8431
F22:II-1	c.375delA	p.Ala126Glnfs*2	Exon 3	Extracytosolic loop	Frameshift	NA	NA	NA	NA	NA	NA	NA	Unknown	24.0
F23:II-1	NS	Duplication in exons 11 and 12	Exon 11 and 12	NA	Duplication	NA	NA	NA	NA	NA	NA	NA	NA	NA
F24:II-1	NS	NS	NA	NA	NA	NA	NA	NA	NA	NA	NA	NA	NA	NA
F25:II-1	NS	NS	NA	NA	NA	NA	NA	NA	NA	NA	NA	NA	NA	NA
