# Supplementary material for: Defining the Clinical, Molecular and Ultrastructural Characteristics in Occipital Horn Syndrome: Two New Cases and Review of the Literature
Source: Genes (Basel). 2019 Jul 12;10(7):528. doi: 10.3390/genes10070528 (PMC6678539; doi:10.3390/genes10070528)
Supplement: Supplementary file 1 [file genes-10-00528-s001.zip › OHS supplemental figures revision/Supplemental table S3.xlsx]

## Sheet: Blad1
Number	Patient identification	Serum copper	Value	Reference	Serum ceruloplasmin	Value	Reference	Copper uptake in cultured fibroblasts	Value	Reference
1	F1:II-1	Normal	89.6μg/dL	70-140	Normal	0.287g/L	0.2-0.6	Unknown	NA	NA
2	F2:II-1	Low	8.3μmol/L	11-20	Low	0.13g/L	0.20-0.50	Unknown	NA	NA
3	F3:III-2	Low	39μg/dL	73-127	Low	12mg/dL	20-60	Unknown	NA	NA
4	F3:III-3	Normal	NS	NS	Normal	NS	NS	Unknown	NA	NA
5	F3:III-4	Low	43μg/dL	60-110	Low	15mg/dL	20-40	Unknown	NA	NA
6	F4:II-1	Low	28μg/dL	71-131	Low	9mg/dL	15-28	Unknown	NA	NA
7	F5:II-5	Low	5.2μmol/L	11-24.4	Low	73mg/L	200-400	Increased	85.9ng/mg protein	4.9-9.6
8	F5:III-6	Low	7.8μmol/L	11-24.4	Low	127mg/L	200-400	Increased	106.9ng/mg protein	4.9-9.6
9	F5:III-3	Low	2.2μmol/L	11-24.4	Low	26mg/L	200-400	Increased	94.0ng/mg protein	4.9-9.6
10	F5:IV-2	Low	11.8μmol/L	11-24.4	Low	200mg/L	200-400	Unknown	NA	NA
11	F6:II-1	Low	3.6μmol/L	11-24.4	Low	46mg/L	200-400	Increased	51.8ng/mg protein	4.9-9.6
12	F7:II-1	Unknown	NA	NA	Low	18mg/dL	20-60	Increased	55ng/mg protein/20h	<21
13	F8:II-1	Normal	Normal	NS	Normal	NS	NS	Unknown	NA	NA
14	F9:II-1	Low	NS	NS	Low	NS	NS	Unknown	NA	NA
15	F10:II-1	Low	Low	NS	Low	NS	NS	Increased	3.7 mCi Cu/mg protein/24h	NS
16	F11:II-1	Low	61.3μmol/dL	NS	Low	9μmol/dL	NS	Increased	124.64 ng/mg protein/24h	9-33.3
17	F12:II-1	Low	<10μmol/L	NS	Low	<0.15g/L	NS	Increased	NS	NS
18	F13:III-2	Low	60μg/dL	70-150	Low	18.9 mg/dL	20-42	Unknown	NA	NA
19	F14:III-1	Unknown	Unknown	NA	Unknown	NA	NA	Unknown	NA	NA
20	F14:III-2	Low	5.9μmol/L	NS	Unknown	NA	NA	Increased	9.9ng/mg protein/20h	NS
21	F14:II-1	Unknown	NA	NA	Unknown	NA	NA	Increased	92.9ng/mg protein/20h	NS
22	F15:II-1	Low	8.2μmol/L	12-28	Normal	170mg/L	170-560	Unknown	NA	NA
23	F15:II-2	Unknown	NA	NA	Unknown	NA	NA	Unknown	NA	NA
24	F16:II-1	Normal	11.3μmol/L	11-23.6	Unknown	NA	NA	Unknown	NA	NA
25	F17:II-1	Unknown	NA	NA	Unknown	NA	NA	Unknown	NA	NA
26	F18:II-1	Low	NS	NS	Low	NS	NS	Unknown	NA	NA
27	F19:III-1	Normal	NS	NS	Normal	NS	NS	Unknown	NA	NA
28	F19:II-1	Low	NS	NS	Low	NS	NS	Unknown	NA	NA
29	F20:II-1	Unknown	NA	NA	Unknown	NA	NA	Unknown	NA	NA
30	F21:II-1	Normal	81μg/dL	70-170	Normal	26mg/dL	20-60	Unknown	NA	NA
31	F22:II-1	Low	7.6μmol/L	14.1-30	Low	0.16g/L	0.2-0.6	Unknown	NA	NA
32	F23:II-1	Low	NS	NS	Low	NS	NS	Unknown	NA	NA
33	F24:II-1	Normal	NS	NS	Normal	NS	NS	Unknown	NA	NA
34	F25:II-1	Low	NS	NS	Low	NS	NS	Unknown	NA	NA
