# Supplementary material for: Defining the Clinical, Molecular and Ultrastructural Characteristics in Occipital Horn Syndrome: Two New Cases and Review of the Literature
Source: Genes (Basel). 2019 Jul 12;10(7):528. doi: 10.3390/genes10070528 (PMC6678539; doi:10.3390/genes10070528)
Supplement: Supplementary file 1 [file genes-10-00528-s001.zip › OHS supplemental figures revision/Supplemental table S1.xlsx]

## Sheet: Blad1
			Proband	Proband	Proband				Proband		Proband	Proband	Proband	Proband	Proband	Proband	Proband	Proband		Proband		Proband		Proband	Proband	Proband	Proband		Proband	Proband	Proband	Proband	Proband	Proband
Number	1	2	3	4	5	6	7	8	9	10	11	12	13	14	15	16	17	18	19	20	21	22	23	24	25	26	27	28	29	30	31	32	33	34	TOTAL	TOTAL	TOTAL	TOTAL	TOTAL
Patient identification	F1:II-1	F2:II-1	F3:III-2	F3:III-3	F3:III-4	F4:II-1	F5:II-5	F5:III-6	F5:III-3	F5:IV-2	F6:II-1	F7:II-1	F8:II-1	F9:II-1	F10:II-1	F11:II-1	F12:II-1	F13:III-2	F14:III-1	F14:III-2	F14:II-1	F15:II-1	F15:II-2	F16:II-1	F17:II-1	F18:II-1	F19:III-1	F19:II-1	F20:II-1	F21:II-1	F22:II-1	F23:II-1	F24:II-1	F25:II-1
Author	Present study	Present study	Qi et al., Byers et al.	Qi et al., Byers et al.	Qi et al., Byers et al.	Gu et al. , Wakai et al.	Kaler et al., Proud et al.	Kaler et al., Proud et al.	Kaler et al., Proud et al.	Kaler et al., Proud et al.	Kaler et al.	Das et al.	Das et al.	Levinson et al.	Ronce et al.	Yasmeen et al., De Paepe et al.	Moller et al.	Dagenais et al.	Borm et al.	Borm et al.	Borm et al.	De Gemmis et al., Tang et al.	De Gemmis et al., Tang et al.	Donsante et al.	Bazzocchi et al.	Ogawa et al.	Nascimento et al.	Nascimento et al.	Yasmeen et al.	Legros et al.	Louro et al.	Palcic et al. (meeting abstract)	Martin-Santiago et al.	Htut et al.	+	-	Unknown	Overal	Percentage
Publication year			1998, 1980	1998, 1980	1998, 1980	2001, 1993	1994, 1996	1994, 1996	1994, 1996	1994, 1996	1994	1995	1995	1996	1997	2014, 1999	2000	2001	2004	2004	2004	2016, 2006	2016, 2006	2007	2011	2012	2013	2013	2014	2015	2017	2017	2017	2017
Age	17	30	Died age 24	Unknown	29	34	38	Died age 26	18	4	15	14	15	32	Died age 27	Died age 17	24	10	Died at birth	18mo	38	10	6	19	50	Died age 36	1	16	17	4	7	6.5	16	25		17	Range 1-50	19.56
Sex	M	M	M	M	M	M	M	M	M	M	M	M	M	M	M	M	M	M	M	M	M	M	M	M	F	M	M	M	M	M	M	M	M	M	1	33	0	33/1 (M/F ratio)
Diagnosis
Initial presentation	Multiple bladder diverticulae	Inguinal hernia	Hypotonia	Unknown	Severe pectus deformity with respiratory insufficiency	Seizures	Inguinal hernia	Bilateral cephalohematomas	Vomiting and diarrhea	Apnea	Developmental delay	Hypotonia	Skeletal dysplasia	Repeated bladder diverticulae and inguinal hernia	Hypotonia	Hypotonia	Developmental delay	Bladder diverticula	Large cephalhematoma	Large cephalhematoma	Connective tissue disease	Bilateral cephalohematomas	Segregation	Dysautonomia	Persistent elbow pain	Unknown	Mild global developmental delay	Connective tissue disease	Multiple urinary infections	Pyelonephritis	Developmental delay	Hypotonia and occipital bone fracture	Connective tissue disease	Hypotonia and connective tissue disease
Age at initial presentation	3	6	Birth	Unknown	Birth	Early childhood	3mo	Birth	7d	Birth	Childhood	Birth	Unknown	Unknown	Birth	Birth	Unknown	Unknown	Birth	Birth	Unknown	Birth	Birth	Unknown	50	4y2mo	1	Unknown	Unknown	3	Unknown	Birth	Birth	Childhood
Craniofacial features
Long face	+	+	Unknown	Unknown	Unknown	Unknown	-	Unknown	+	-	-	+	Unknown	Unknown	Unknown	-	Unknown	Unknown	Unknown	-	Unknown	-	-	+	Unknown	Unknown	Unknown	Unknown	Unknown	Unknown	+	Unknown	Unknown	Unknown	6	7	21	6/13	0.46
Large ears	+	-	Unknown	Unknown	Unknown	Unknown	-	Unknown	+	-	-	+	Unknown	Unknown	Unknown	-	Unknown	Unknown	Unknown	-	Unknown	-	-	+	Unknown	Unknown	Unknown	Unknown	Unknown	Unknown	+	Unknown	Unknown	Unknown	5	8	21	5/13	0.38
Sagging/ full cheeks	+	-	Unknown	Unknown	Unknown	Unknown	+	-	+	+	-	Unknown	Unknown	Unknown	Unknown	+	Unknown	Unknown	Unknown	-	Unknown	-	-	-	Unknown	Unknown	Unknown	Unknown	Unknown	Unknown	Unknown	Unknown	Unknown	Unknown	5	7	22	5/11	0.45
Hair abnormalities	-	-	Unknown	Unknown	Unknown	-	+	+	+	+	+	Unknown	Unknown	Unknown	+	+	+	Unknown	Unknown	+	+	-	+	+	-	Unknown	+	Unknown	Unknown	Unknown	+	Unknown	Unknown	Unknown	14	5	15	14/19	0.74
Specification	Not applicable	Not applicable	Not applicable	Not applicable	Not applicable	Not applicable	Unknown	No hypopigmentation	Hypopigmentation, hair becoming dark in puberty	Coarse	Brown, coarse	Not applicable	Not applicable	Not applicable	Kinky	Sparse, kinky	Coarse	Not applicable	Not applicable	Sparse eyebrows	Alopecia	Not applicable	Coarse	Depigmentation	Not applicable	Not applicable	Sparse, coarse	Not applicable	Not applicable	Not applicable	Coarse	Not applicable	Not applicable	Not applicable
Pili torti on trichoscopy	Unknown	Unknown	Not applicable	Not applicable	Not applicable	Not applicable	+	+	+	+	+	Not applicable	Not applicable	Not applicable	+	Unknown	Not applicable	Not applicable	-	-	-	Not applicable	Unknown	Unknown	Not applicable	Not applicable	+	Not applicable	Not applicable	Not applicable	Unknown	Not applicable	Not applicable	Not applicable	7	3	6	7/10	0.7
Cephalhematoma	-	-	Unknown	Unknown	Unknown	Unknown	-	+	-	-	-	Unknown	Unknown	Unknown	-	+	Unknown	Unknown	+	+	Unknown	+	-	-	-	Unknown	-	Unknown	Unknown	Unknown	Unknown	Unknown	Unknown	Unknown	5	11	18	5/19	0.26
Other	Flat face, deep-set eyes, bulbous nose-tip, mild webbing of neck	High forehead, biparietal narrowing, deepset eyes, convex nasal ridge	Droopy face	Unknown	Droopy face	Thin fold face	Dental malocclusion, delayed eruption	Dental malocclusion, no delayed eruption	Hypopigmentation of skin and hair, prominent forehead, no delayed dentition, dental malocclusion with broad alveolar ridge	Delayed tooth eruption	Unknown	Wormian bones, cranial contour abnormalities	Unknown	Unknown	Puffy eyelids, hypotelorism	Prominent forehead, droopy face, anti-mongolian eye slant, blue irises	Unknown	Unknown	Unknown	Unknown	Square occiput	Unknown	Unknown	Unknown	Unknown	Unknown	Unknown	Unknown	Unknown	Unknown	High forehead, low-hanging columella	Unknown	Dental alterations	Long neck and forehead, narrow face
Cutaneous and connective tissue features
Cutis laxa	+	+	+	Unknown	+	+	+	+	+	+	-	+	+	+	+	+	+	+	Unknown	+	Unknown	+	+	-	+	Unknown	Unknown	+	Unknown	+	+	Unknown	+	+	25	3	7	25/27	0.93
Herniations	+	+	+	Unknown	+	-	+	Unknown	-	+	-	-	-	+	+	+	+	+	Unknown	Unknown	Unknown	+	-	Unknown	+	Unknown	Unknown	Unknown	+	Unknown	+	Unknown	+	+	17	6	11	17/23	0.74
Inguinal hernia	+	+	+	Unknown	+	-	+	Unknown	-	+	-	-	-	+	+	+	-	+	Unknown	Unknown	Unknown	-	-	Unknown	+	Unknown	Unknown	Unknown	+	-	+	Unknown	+	+	15	9	10	15/24	0.63
Umbulical hernia	-	-	-	Unknown	-	-	-	Unknown	-	-	-	-	-	-	-	-	-	-	Unknown	Unknown	Unknown	-	-	Unknown	-	Unknown	Unknown	Unknown	Unknown	-	-	Unknown	-	+	1	22	11	1/22	0.05
Osteoarticular features
Scoliosis	-	+	+	Unknown	-	-	+	+	+	+	-	-	-	-	-	-	Unknown	+ (minimal dextroconvex from T4 to L4)	Unknown	Unknown	Unknown	-	-	Unknown	-	Unknown	Unknown	Unknown	+	-	Unknown	Unknown	Unknown	-	8	14	12	8/21	0.38
Pectus deformity	-	+	+	Unknown	+	-	+	+	+	+	+	+	-	-	+	-	Unknown	+	Unknown	Unknown	Unknown	-	-	Unknown	-	Unknown	Unknown	+	-	-	Unknown	Unknown	Unknown	+	13	10	11	13/23	0.57
Pectus excavatum	Not applicable	+	+	Not applicable	+	Not applicable	+	+	+	+	+	-	Not applicable	Not applicable	+	Not applicable	Not applicable	+	Not applicable	Not applicable	Not applicable	Not applicable	Unknown	Not applicable	Not applicable	Not applicable	Not applicable	+	Not applicable	Not applicable	Not applicable	Not applicable	Not applicable	+	12			11
Pectus carinatum	Not applicable	-	-	Not applicable	+	Not applicable	-	-	-	-	-	+	Not applicable	Not applicable	Not applicable	Not applicable	Not applicable	-	Not applicable	Not applicable	Not applicable	Not applicable	Unknown	Not applicable	Not applicable	Not applicable	Not applicable	-	Not applicable	Not applicable	Not applicable	Not applicable	Not applicable	-	2			2
Dislocations	+	+	Unknown	Unknown	Unknown	+	+	+	+	+	+	+	+	-	-	+	Unknown	-	Unknown	Unknown	Unknown	+	-	Unknown	-	Unknown	Unknown	Unknown	-	-	Unknown	Unknown	Unknown	-	12	8	14	12/20	0.6
Location	Bilateral radial head	Radial head, shoulder and elbow	Not applicable	Not applicable	Not applicable	Radial head	Not applicable	Radial head	Elbows and hips	Left radial head	Proximal radial heads	Radial heads	Radial head	Not applicable	Not applicable	Bilateral hip	Not applicable	Not applicable	Not applicable	Not applicable	Not applicable	Radial heads	Not applicable	Not applicable	Not applicable	Not applicable	Not applicable	Not applicable	Not applicable	Not applicable	Not applicable	Not applicable	Not applicable	Not applicable
Contractures of large joints	-	-	Unknown	Unknown	Unknown	-	Unknown	Unknown	+	+	-	-	+	-	-	-	Unknown	-	Unknown	Unknown	Unknown	-	-	Unknown	-	Unknown	Unknown	Unknown	-	-	-	Unknown	Unknown	-	3	16	15	3/19	0.16
Location	Not applicable	Not applicable	Not applicable	Not applicable	Not applicable	Not applicable	Not applicable	Not applicable	Elbows and hips	Elbows and hips	Unknown	Unknown	Elbows and knees	Not applicable	Unknown	Not applicable	Not applicable	Not applicable	Not applicable	Not applicable	Not applicable	Not applicable	Not applicable	Not applicable	Not applicable	Not applicable	Not applicable	Not applicable	Not applicable	Not applicable	Not applicable	Not applicable	Not applicable	Unknown
Hyperlaxity of large joints	+	+	+	+	-	-	Unknown	Unknown	-	-	Unknown	-	-	+	+	+	Unknown	-	Unknown	Unknown	+	-	-	Unknown	-	Unknown	+	+	-	-	-	Unknown	+	+	12	13	9	12/25	0.48
Location	Unknown	Unknown	Ankles	Unknown	Not applicable	Not applicable	Not applicable	Not applicable	Not applicable	Not applicable	Not applicable	Unknown	Not applicable	Back	Unknown	Unknown	Not applicable	Not applicable	Not applicable	Not applicable	Not applicable	Not applicable	Not applicable	Not applicable	Not applicable	Not applicable	Unknown	Unknown	Not applicable	Not applicable	Not applicable	Not applicable	Unknown	Unknown
Hyperlaxity of small joints	+	+	+	+	-	-	Unknown	Unknown	-	-	+	-	+	+	+	+	Unknown	-	Unknown	Unknown	+	+	+	Unknown	-	Unknown	+	+	-	-	-	Unknown	+	+	16	10	8	16/26	0.62
Location	Fingers, Metacarpophalyngeal joints and wrists	Hands and feet	Hands	Not applicable	Not applicable	Not applicable	Not applicable	Not applicable	Not applicable	Not applicable	Wrists and hands	Unknown	Interphalangeal	Fingers	Unknown	Unknown	Not applicable	Not applicable	Not applicable	Not applicable	Not applicable	Metacarpophalangeal, interphalangeal	Metacarpophalangeal, interphalangeal	Not applicable	Not applicable	Not applicable	Unknown	Unknown	Not applicable	Not applicable	Not applicable	Not applicable	Unknown	Unknown
Osteopenia/osteoporosis	-	-	Unknown	Unknown	Unknown	Unknown	Unknown	Unknown	Unknown	Unknown	Unknown	+	+	Unknown	+	+	Unknown	Unknown	Unknown	Unknown	Unknown	+	Unknown	Unknown	+	+	Unknown	+	Unknown	Unknown	Unknown	Unknown	Unknown	Unknown	8	0	24	8
Fractures	-	-	Unknown	Unknown	Unknown	-	-	-	-	-	Unknown	+	-	-	-	-	Unknown	-	Unknown	Unknown	Unknown	-	-	Unknown	-	Unknown	Unknown	-	-	-	Unknown	+	Unknown	-	2	19	13	2/21	0.1
Number of fractures	Not applicable	Not applicable	Not applicable	Not applicable	Not applicable	Not applicable	Not applicable	Not applicable	Not applicable	Not applicable	Not applicable	Multiple	Not applicable	Not applicable	Not applicable	Not applicable	Not applicable	Not applicable	Not applicable	Not applicable	Not applicable	Not applicable	Not applicable	Not applicable	Not applicable	Not applicable	Not applicable	Not applicable	Not applicable	Not applicable	Not applicable	1	Not applicable	Not applicable
Location	Not applicable	Not applicable	Not applicable	Not applicable	Not applicable	Not applicable	Not applicable	Not applicable	Not applicable	Not applicable	Not applicable	Vertebrae	Not applicable	Not applicable	Not applicable	Not applicable	Not applicable	Not applicable	Not applicable	Not applicable	Not applicable	Not applicable	Not applicable	Not applicable	Not applicable	Not applicable	Not applicable	Not applicable	Not applicable	Not applicable	Not applicable	Occipital bone	Not applicable	Not applicable
Occipital horns	+	+	Unknown	Unknown	+	+	+	+	+	+	+ (age 15, not age 3)	+	+	+	+	+	+ (diagnosed age 18)	+	Unknown	Unknown	+ (palpable)	+	- (age 6)	Unknown	+	Unknown	Unknown	+	+	+	+	Unknown	+	+	25	1	8	25/26	0.96
Radial/ tibial exostoses	+	+	Unknown	Unknown	Unknown	-	Unknown	+	-	-	-	-	-	Unknown	+	-	Unknown	-	Unknown	Unknown	Unknown	-	-	Unknown	+	Unknown	Unknown	Unknown	Unknown	Unknown	Unknown	Unknown	Unknown	+	6	10	18	6/16	38%
Metaphyseal spurring	-	Unknown	Unknown	Unknown	Unknown	+	-	-	-	Unknown	-	-	-	Unknown	-	-	Unknown	+	Unknown	Unknown	Unknown	-	-	Unknown	-	Unknown	Unknown	Unknown	-	Unknown	Unknown	Unknown	Unknown	-	2	14	18	2/16	0.14
Hammer-shaped clavicula	+	Unknown	Unknown	Unknown	Unknown	-	-	+	+	+	+	-	-	-	-	+	Unknown	+	Unknown	Unknown	Unknown	+	-	Unknown	-	Unknown	Unknown	Unknown	-	Unknown	Unknown	Unknown	Unknown	-	9	10	10	9/19	0.47
Bowing of long bones	+	+	Unknown	Unknown	Unknown	-	Unknown	-	-	-	-	+	-	Unknown	-	-	Unknown	+	Unknown	Unknown	Unknown	-	-	Unknown	-	Unknown	Unknown	Unknown	-	Unknown	Unknown	Unknown	Unknown	-	4	13	17	4/17	0.23
Middiaphyseal broadening	+	-	Unknown	Unknown	Unknown	-	Unknown	-	-	-	-	-	-	Unknown	-	-	Unknown	-	Unknown	Unknown	Unknown	+	-	Unknown	-	Unknown	Unknown	Unknown	-	Unknown	Unknown	Unknown	Unknown	-	2	15	17	2/17	0.11
Rounding of the iliac wings	+	+	Unknown	Unknown	Unknown	-	Unknown	-	-	-	-	-	-	Unknown	-	-	Unknown	+	Unknown	Unknown	Unknown	-	-	Unknown	-	Unknown	Unknown	Unknown	-	Unknown	Unknown	Unknown	Unknown	-	3	14	17	3/17	0.17
Coxa valga	-	-	Unknown	Unknown	Unknown	-	Unknown	+	+	+	-	-	+	Unknown	-	+	Unknown	+	Unknown	Unknown	Unknown	-	-	Unknown	-	Unknown	Unknown	Unknown	Unknown	Unknown	Unknown	Unknown	Unknown	-	6	10	18	6/16	0.38
Genu valgum	-	-	Unknown	Unknown	Unknown	-	Unknown	-	-	-	+	-	+	Unknown	-	-	Unknown	+	Unknown	Unknown	Unknown	+	+	Unknown	-	Unknown	Unknown	Unknown	+	Unknown	Unknown	Unknown	Unknown	-	6	11	17	6/17	35%
Other	Genu recurvatum, flat back,coxa vara, undertubulation of bones, broadened aspect of 1st rib left, neck of scapulae with intact cortex, bilateral overgrowth of processus coronoideus of ulna, bilateral prominent minor trochanter of femurs, short fibulae,	Loss of sagittal spine curvature, , right humeral head moved cranially and abuts the undersurface of acromion (possibly due to disruption of supraspinatus tendon), genu varum	Unknown	Unknown	Unknown	Protuberance of ulna, wavy cortices of long bones, hyperosteosis at sites of ligament	Unknown	Loss of mandibular angle, osteophyte formation of vertebrae, heavily calcified thyroid and arytenoid cartilages, deformation of radius/ulna, short fourth metacarpal, mild coxa valga, tibial growth arrest	Anterior wedging of cervical vertebrae, enlargement of frontal sinusses,pneumatizatio of spenoid wing	Unknown	Winging of left scapula, mild pelvic lordosis	Osteotomy procedures for leg straightening, muscle waistening	Wheelchair-bound due to genu valgum and coxa vara, fusion abnormalities in wrists, dysplasia of radius and ulna	Exercise-induced cramping of feet	Long stature, narrow shoulders, dorsal kyphosis, poor muscle development, thickening of muscle insertion zones on long bones, irregular shapes of cubitus and radius, distortion of proximal radius	Walking difficulties requiring leg braces, , not able to walk alone, narrow chest, short wide iliac bones, flat acetabular roofs	Narrow thorax, joint deformities n.o.s.	Mild lower-thoracic and lumbar platyspondyly, broad scapular necks, bulbous ulnar-coroniod and rounded iliac wing contour with broadening in the medial/lateral dimension	Unknown	Unknown	Generalized bone disease, exostosis on left elbow	Flat ilia, undermodeling of the metaphyses, bilateral genu valgum requiring bilateral tibial osteotomies at age 13, exagerrated cervical lordosis, thoracic kyphosis, lumbar lordosis	Unknown	Unknown	Bilateral exostoses of proximal epiphysis of radius and ulna multiple exostoses and right coxofemoral joint, hyperostosis of medial ulnar sides	Unknown	Unknown	Unknown	Anterior rotation of the femoral neck, progressive articular degeneration leading to difficulties in walking, joint limitation in extension range in elbows and knees	Unknown	Unknown	Unknown	Multiple skeletal anomies characteristic of OHS	Diaphyseal skeletal dysplasia with abnormal carpal bones, radial shortening, humeral abnormalities, abnormal femoral head development, short stature, myalgia, elbow exostoses with fused radial heads, narrow shoulders with expanded clavicular-sternal joints, inferior and superior rib notching
Neurological features
Developmental delay	-	+	+	-	-	+	+	+	+	+	+ (mild)	-	+	-	+	+	+	-	Unknown	-	Unknown	-	-	-	-	+	+ (mild)	Unknown	Unknown	-	+	+	-	+	17	13	4	17/30	0.57
Neuromotor delay	-	+	+	-	-	+	+	+	+	+	+ (mild)	-	+	-	+	+	+	-	Unknown	-	Unknown	-	-	-	-	+	+	Unknown	Unknown	-	+	+	-	+	17	13	4	17/30	0.57
Specification		Walking at 23mo	Not applicable	Learning difficulties	Not applicable	No speech, cannot sit without support	Dysarthric speech and limited to simple sentences	Delayed speech acquisition, dysarthria	Assisted walking age 9, dysarthric voice and delayed speech, normalizing later until CVA	No speech, poor head control, not able to sit alone, decreased facial expression	Walking age 18mo, overall cognitive development age 10 at 15y	Not applicable	Not applicable	Not applicable	Delayed speech	Sitting age 1, mental development estimated 11mo age 14mo	Manic depressive behavior, able to walk age 3, talking age 3.5	Special education required, Woodcock-Johnson Test of Cognitive Ability 84 (low-average)	Not applicable	Not applicable	Not applicable	Not applicable	Not applicable	Not applicable	Not applicable	Not applicable	Unknown	Not applicable	Not applicable	Not applicable	Dysarthria, no developmental regression	Unknown	Not applicable	Unknown
Mental retardation	-	-	-	-	-	+	+	+	+	+	+	-	+	-	+	+	+	+	Unknown	+ (after sepsis)	+	-	-	-	-	+	+	-	-	-	+	+	-	-	17	16	1	17/33	0.52
Mild	Not applicable	Not applicable	Not applicable	Not applicable	Not applicable	-	-	-	-	-	-	Not applicable	Unknown	Not applicable	-	+	+	+	Not applicable	+	+	Not applicable	Not applicable	Not applicable	Not applicable	+	+	Not applicable	Not applicable	Not applicable	Not applicable	Unknown	Not applicable	Not applicable	7	7	2	7
Moderate-Severe	Not applicable	Not applicable	Not applicable	Not applicable	Not applicable	+	+ (severe)	+ (moderate)	+ (moderate)	+ (severe)	+ (moderate)	Not applicable	Unknown	Not applicable	+ (moderate)	-	-	-	Not applicable	-	-	Not applicable	Not applicable	Not applicable	Not applicable	-	-	Not applicable	Not applicable	Not applicable	Not applicable	Unknown	Not applicable	Not applicable	7	7	2	7
Seizures	-	-	-	Unknown	-	+	+ (4y)	+ (4y)	+ (3y)	-	-	-	-	Unknown	-	-	-	Unknown	Unknown	-	-	+	-	-	-	Unknown	Unknown	Unknown	-	-	-	Unknown	Unknown	-	5	20	9	5/25	0.2
Muscle hypotonia	-	-	+	Unknown	-	+	-	-	+	+	-	+	-	Unknown	+	+	-	Unknown	Unknown	-	Unknown	-	-	-	-	Unknown	Unknown	+ (distal lower limb weakness)	Unknown	-	-	+	Unknown	+	10	15	9	10/25	0.4
Stroke/intracranial hemorrhage	-	-	-	Unknown	-	-	-	-	+ (15y)	-	-	-	-	Unknown	-	-	-	Unknown	Unknown	-	Unknown	-	-	Unknown	-	Unknown	-	Unknown	Unknown	-	-	Unknown	Unknown	-	1	22	11	1/23	0.04
Other	-	Slow in motor activities but good cognitive performance at school, sometimes concentration problems, mood disturbances with depression, no neuropathy, possibility of Auditory Processing Disorder	Unknown	Unknown	Unknown	CT shows cortical atrophy	Unknown	Unknown	14y: episodes of altered consciousness with lip-smacking and eye deviation (shown to be due to hypoglycemia), spontaneous intracerebral hemorraghe age 15, never achieved independent ambulation, dysarthric voice and delayed speech, but normal age 15, non-verbal and spastic quadriparesis since CVA but interact with eye gaze and responsive smiling, muscle weakness	Muscle weakness	Partial left VII nerve palsy from birth, hypophonia, mild weakness in major muscle groups with wasting of biceps, triceps and quadriceps, abnormal gait with upper trunk leaned forward, left shoulder thrust forward and held lower dan right, reduced arm swing	Unknown	Unknown	Unknown	Unknown	Unknown	Manic depressive behavior with psychotic traits	Unknown	Unknown	Spasticity and retardation after septic shock	Unknown	Initial delay of gross motor milestones, Recurrent headaches, intermittent episodes of dizziness	Unknown	Unknown	Unknown	Unknown	Unknown	Axonal motor neuropathy	Unknown	Unknown	Unknown	Unknown	Unknown	Unknown
Cardiovascular features
Aneurysm formation	-	-	Unknown	Unknown	Unknown	Unknown	Unknown	+	+	+	Unknown	Unknown	Unknown	Unknown	Unknown	Unknown	+	Unknown	Unknown	Unknown	Unknown	Unknown	Unknown	Unknown	+	Unknown	Unknown	Unknown	Unknown	Unknown	Unknown	Unknown	Unknown	Unknown	5	2	27	5/7	0.71
Other arterial aneurysms	-	-	Unknown	Unknown	Unknown	Unknown	Unknown	Unknown	Unknown	+	Unknown	Unknown	Unknown	Unknown	Unknown	Unknown	+	Unknown	Unknown	Unknown	Unknown	Unknown	Unknown	Unknown	+	Unknown	Unknown	Unknown	Unknown	Unknown	Unknown	Unknown	Unknown	Unknown	3	2	29	3/5	0.6
Location	Not applicable	Not applicable	Not applicable	Not applicable	Not applicable	Not applicable	Not applicable	Not applicable	Not applicable	Intracranial	Not applicable	Not applicable	Not applicable	Not applicable	Not applicable	Not applicable	Abdominal vessels, hepatic and splenic artery	Not applicable	Not applicable	Not applicable	Not applicable	Not applicable	Not applicable	Not applicable	Splenic	Not applicable	Not applicable	Not applicable	Not applicable	Not applicable	Not applicable	Not applicable	Not applicable	Not applicable
Tortuosity	+	+	Unknown	Unknown	Unknown	+	Unknown	Unknown	+	Unknown	+	Unknown	Unknown	Unknown	+	Unknown	Unknown	Unknown	Unknown	+	Unknown	Unknown	Unknown	Unknown	+	Unknown	+	+	Unknown	Unknown	+	Unknown	Unknown	Unknown	11	0	23	11/11	1
Intracranial tortuosity	+	Unknown	Unknown	Unknown	Unknown	Unknown	Unknown	Unknown	+	-	+	Unknown	Unknown	Unknown	-	Unknown	Unknown	Unknown	Unknown	+	Unknown	-	Unknown	-	Unknown	Unknown	+	+	Unknown	Unknown	+	Unknown	Unknown	Unknown	7	4	22	7/11	0.64
Location	Left and right vertebralis, right cerebi media and anterior, ramus communicans posterior left and right, left cerebri anterior, left and right cerebri posterior	Not applicable	Not applicable	Not applicable	Not applicable	Not applicable	Not applicable	Not applicable	Intracranial (middle cerebral, left anterior, right posterior)	Not applicable	Intacranial	Not applicable	Not applicable	Not applicable	Not applicable	Not applicable	Not applicable	Not applicable	Not applicable	Basilar vessels	Not applicable	Not applicable	Not applicable	Not applicable	Not applicable	Not applicable	Intracranial	Intracranial	Not applicable	Not applicable	Cerebral	Not applicable	Not applicable	Not applicable
Tortuosity of other arteries	-	Unknown	Unknown	Unknown	Unknown	Unknown	Unknown	Unknown	Unknown	Unknown	Unknown	Unknown	Unknown	Unknown	+	Unknown	Unknown	Unknown	Unknown	Unknown	Unknown	Unknown	Unknown	Unknown	+	Unknown	Unknown	Unknown	Unknown	Unknown	+	Unknown	Unknown	Unknown	3	1	29	3/4	0.75
Location	Not applicable	Not applicable	Not applicable	Not applicable	Not applicable	Not applicable	Not applicable	Not applicable	Not applicable	Not applicable	Not applicable	Not applicable	Not applicable	Not applicable	Hepatic artery	Not applicable	Not applicable	Not applicable	Not applicable	Not applicable	Not applicable	Not applicable	Not applicable	Not applicable	Splenic	Not applicable	Not applicable	Not applicable	Not applicable	Not applicable	Cervical	Not applicable	Not applicable	Not applicable
Venous tortuosity	-	+	Unknown	Unknown	Unknown	+	Unknown	Unknown	Unknown	Unknown	Unknown	Unknown	Unknown	Unknown	Unknown	Unknown	Unknown	Unknown	Unknown	Unknown	Unknown	Unknown	Unknown	Unknown	Unknown	Unknown	Unknown	Unknown	Unknown	Unknown	-	Unknown	Unknown	Unknown	2	1	30	2/3	0.66
Arterial dissections	-	-	Unknown	Unknown	Unknown	Unknown	Unknown	Unknown	Unknown	Unknown	Unknown	Unknown	Unknown	Unknown	Unknown	Unknown	Unknown	Unknown	Unknown	Unknown	Unknown	Unknown	Unknown	Unknown	+	Unknown	Unknown	Unknown	Unknown	Unknown	Unknown	Unknown	Unknown	Unknown	1	2	31	1/3	0.33
Other dissections	-	-	Unknown	Unknown	Unknown	Unknown	Unknown	Unknown	Unknown	Unknown	Unknown	Unknown	Unknown	Unknown	Unknown	Unknown	Unknown	Unknown	Unknown	Unknown	Unknown	Unknown	Unknown	Unknown	+	Unknown	Unknown	Unknown	Unknown	Unknown	Unknown	Unknown	Unknown	Unknown	1	2	31	1/3	0.33
Location	Not applicable	Not applicable	Not applicable	Not applicable	Not applicable	Not applicable	Not applicable	Not applicable	Not applicable	Not applicable	Not applicable	Not applicable	Not applicable	Not applicable	Not applicable	Not applicable	Not applicable	Not applicable	Not applicable	Not applicable	Not applicable	Not applicable	Not applicable	Not applicable	Type A aortic	Not applicable	Not applicable	Not applicable	Not applicable	Not applicable	Not applicable	Not applicable	Not applicable	Not applicable
Dilatation of the large veins	-	-	Unknown	Unknown	Unknown	Unknown	Unknown	Unknown	+ (external jugular veins)	+ (intracranial)	Unknown	Unknown	Unknown	Unknown	Unknown	Unknown	Unknown	Unknown	Unknown	Unknown	Unknown	Unknown	Unknown	Unknown	-	Unknown	Unknown	Unknown	Unknown	Unknown	-	Unknown	Unknown	Unknown	2	4	28	2/6	0.33
Dysautonomia	-	+	+	+	+	Unknown	+	+	+	+	Unknown	Unknown	Unknown	Unknown	Unknown	+	+	-	Unknown	Unknown	Unknown	Unknown	Unknown	+	Unknown	Unknown	Unknown	+	+	Unknown	Unknown	Unknown	Unknown	Unknown	13	2	19	13/15	0.87
Specification	Not applicable	Chronic diarrhea, orthostatic hypotension	Orthostatic hypotension, chronic diarrhea	Orthostatic hypotension, chronic diarrhea	Orthostatic hypotension, chronic diarrhea	Not applicable	Heat intolerance, chronic diarrhea	Chronic diarrhea	Chronic diarrhea until age 13, temperature instability with heat intolerance	Prolonged temperature instability with heat intolerance	Not applicable	Not applicable	Not applicable	Not applicable	Unknown	Fainting, chronic diarrhea, excessieve sweating and orthostatic hypotension	Chronic diarrhea	Not applicable	Unknown	Unknown	Unknown	Unknown	Unknown	Chronic diarrhea and orthostatic hypotension		Not applicable	Not applicable	Unknown	Chronic diarrhea	Not applicable	Unknown	Not applicable	Not applicable	Not applicable
Other	Normal cardiac echography	Heart murmur with anatomically normal heart, possibly long QT	Unknown	Unknown	Unknown	Unknown	Unknown	Unknown	Unknown	Bradycardia neonatally	Unknown	Unknown	Unknown	Unknown	Unknown	Unknown	Surgical correction of aneurysms	Unknown	Unknown	Unknown	Unknown	Unknown	Unknown	Unknown	Cystic medial necrosis of ascending aorta, aortic valve replacement and double aorto-coronary bypass surgery	Unknown	Unknown	Unknown	Unknown	Unknown	Unknown	Unknown	Unknown	Short irregular palpitations with dyspnoea triggered by postural changes, prolonged QTc interval, normal cardiac MRI
Pulmonary features
Respiratory distress	-	-	-	Unknown	+	Unknown	Unknown	Unknown	Unknown	+	-	Unknown	Unknown	Unknown	Unknown	+	Unknown	Unknown	Unknown	Unknown	Unknown	Unknown	-	Unknown	+	+	Unknown	Unknown	Unknown	Unknown	Unknown	Unknown	Unknown	Unknown	5	5	24	2019-10-05	0.5
Neonatal	Not applicable	Not applicable	Not applicable	Not applicable	+	Not applicable	Not applicable	Not applicable	Not applicable	+	Not applicable	Not applicable	Not applicable	Not applicable	Not applicable	-	Not applicable	Not applicable	Not applicable	Not applicable	Not applicable	Not applicable	Not applicable	Not applicable	-	-	Not applicable	Not applicable	Not applicable	Not applicable	Not applicable	Not applicable	Not applicable	Not applicable				2
Late-onset	Not applicable	Not applicable	Not applicable	Not applicable	-	Not applicable	Not applicable	Not applicable	Not applicable	-	Not applicable	Not applicable	Not applicable	Not applicable	Not applicable	+	Not applicable	Not applicable	Not applicable	Not applicable	Not applicable	Not applicable	Not applicable	Not applicable	+ (cardiac)	+	Not applicable	Not applicable	Not applicable	Not applicable	Not applicable	Not applicable	Not applicable	Not applicable				3
Other	Unknown	Asthma	Unknown	Unknown	Respiratory distress due to pectus deformity, asthma	Unknown	Unknown	Unknown	Unknown	Recurrent apnoea neonatally	Unknown	Unknown	Unknown	Unknown	Unknown	Died age 17 from post-surgery apnea	Unknown	Unknown	Unknown	Unknown	Unknown	Unknown	Mild asthma	Unknown	Unknown	Died age 36 due to respiratory failure	Unknown	Unknown	Unknown	Unknown	Unknown	Unknown	Bronchial asthma	Unknown
Urogenital features
Renal abnormalities	-	+ (reflux nefropathy treated with nefrectomy in 2008)	-	Unknown	+	Unknown	Unknown	Unknown	+	Unknown	-	+	-	Unknown	Unknown	-	-	+	Unknown	-	Unknown	-	-	Unknown	-	-	-	Unknown	Unknown	-	-	Unknown	Unknown	+	6	14	14	6/20	0.3
UTI	+	+ (lower, recurrent)	+	Unknown	+	-	Unknown	+ (recurrent)	+ (lower and upper, recurrent)	Unknown	Unknown	-	-	Unknown	+ (lower, recurrent)	+ (lower, recurrent)	Unknown	+	Unknown	+	Unknown	-	-	Unknown	Unknown	+ (lower, recurrent)	Unknown	Unknown	+ (lower, recurrent)	+ (lower and pyelonefritis, recurrent)	-	+ (lower, recurrent)	Unknown	+ (recurrent, lower)	17	6	13	17/23	0.74
Bladder diverticulae	+	+	-	Unknown	+	+	+	+	+	+	+	+	+	+ (recurrent)	+	+	+	+ (multiple)	Unknown	+	+	+	-	Unknown	-	+	+ (giant)	-	Unknown	+	-	+ (massive)	+	+ (multiple)	25	5	4	25/30	0.83
Vesico-urethral reflux	-	-	-	Unknown	+	-	Unknown	Unknown	+	Unknown	-	-	-	-	-	-	-	+	Unknown	-	Unknown	+	-	Unknown	Unknown	+	-	Unknown	Unknown	+	-	-	Unknown	+	7	16	11	7/23	0.3
Therapy			Suprapubic catheterization	Unknown	Catheterization, diverticulectomy	Unknown	Vesicostomy age 9 for obstruction due to diverticulae	Unknown	Multiple bladder diverticulae resulting in urinary obstruction and recurrent bladder rupture, requiring suprapubic drain age 15, bladder removal age 12, nephrectomy	Not applicable	Unknown	Unknown	Unknown	Unknown	Antibiotic profylaxis	Unknown	Unknown	Unknown	Unknown	Not applicable	Unknown	Unknown	Not applicable	Unknown	Unknown	Self-catheterisation	Unknown	Not applicable	Unknown	Diverticulomy by cystoscopy (recurring), profylaxis with antiseptics and follow-up with echography, recurent UTI needing bladder catheterisation	Not applicable	Antibiotic prophylaxis , intermittent catheterisation, cystostoma	Unknown	Left nephrectomy for non-functioning kidney
Other	Multiple diverticulectomies, appendicovesicostomia with itermittent catheterisations in 2006	Over 30 surgical repairs, post-micturation retention, need of self catheterisation, appendicovesicostomy in 1996	Atonic bladder	Normal bladder function	Atonic bladder, bilateral hydronephrosis	Unknown	Unknown	Unknown	Unknown	Unknown	Unknown	Recurrent bladder rupture, kidney stones, atonic bladder	Unknown	Unknown	Unknown	Unknown	Unknown	Kidney stones, neurological bladder	Unknown	18mo: septic shock from infected bladder diverticulae	Unknown	Bladder wall rupture (2x)	Unknown	Unknown	Unknown	Unknown	Unknown	Unknown	Unknown	Bladder perforation age 4	Unknown	Unknown	Unknown	Unknown
Miscellaneous	-	Delayed puberty (15-16y), chronic fatigue, gastro-oesophagal reflux, recurrent episodes of diarrhea and obstipation, recurrent episodes of chest and arm pain	Died age 24 in car accident, normal muscle biopsy	Easy fatiguability and exercise-induced cramping of legs and feet	Unknown	Unknown	Poor growth, normal puberty, chronic diarrhea, FTT with recurrent vomiting and diarrhea	Poor growth, normal puberty, jaundice, pyloromyotomy for pyloric stenosis at 6w, died suddenly age 26, possibly due to intracranial hemorrhage but not found on autopsy	Poor growth, pylorotomy for pyloric stenosis age 6mo, seizures due to hypoglycemia needing continuous gastric feedings	Poor growth, hyperbilirubinemia	Parenteral copper replacement therapy from age 8	Unknown	Unknown	Easy fatiguability, healthy son	Recurrent attacks of abdominal pain with vomiting, abdominal distention, ascitis from age 13, sudden death age 27 after brief crisis of acute abdominal pain (perforated gastric ulcer and peritonitis), persistent thymus	Severe feeding difficulties in childhood, resulting in FTT and requiring nocturnal tube feeding from age 10, bowel obstruction age 17, died after breathing problems and apnea post-surgery	Unknown	Brother (III-3), maternal uncle (II-10) and cousin (II-5) similarly affected but with slight variability in severity	Died due to DIC and cephalhematoma	Unknown	Colon diverticulae	Persistent GER due to hiatal hernia	Unknown	Unknown	Brother also surgery for ascending aorta dissection, patient has 2 healthy daughters	No SC copper histidine, uncle also OHS, wheelchair but can walk slowly, disulfiram 100mg/d start age 18y3m with no change in serum copper and ceruloplasmin	Unknown	Maternal uncle of F1:III-1	Unknown	Unknown	No postnatal growth retardation	Hypotrophic	Normal pubertal development	Pain and fatigue
Laboratory findings
Serum copper	Normal 86.9μg/dl 570-140)	Low plasma copper (8.3μmol/L (11-20)	Low (39μg/dL, 73-127)	Normal	Low (43μg/dL, 60-110)	Low (28μg/dL) (71-131)	Low (5.2μmol/L) (11-24.4)	Low (7.8μmol/L) (11-24.4)	Low(2.2μmol/L) (11-24.4)	Low (11.8μmol/L) (11-24.4)	Low (3.6μmol/L) (11-24.4)	Unknown	Normal	Low-normal	Low	Low (61.3μmol/dl)	Low (<10μmol/L)	Low (60μg/dL) (70-150)	Unknown	Low serum Cu (5.9μmol/L)	Unknown	Low (8.2μmol/L, 12-28)	Unknown	Normal (11.3μmol/L) (11-23.6)	Unknown	Low	Normal	Low	Unknown	Normal (81μg/dL, 70-170)	Low (7.6μmol/L) (14.1-30)	Low	Normal	Low	8	20	6	20/28	0.71
Serum ceruloplasmin	Normal 0.287g/L (0.2-0.6)	Low caeruloplasmin 0.13g/L (0.20-0.50)	Low (12mg/dL (20-60)	Normal	Low (16mg/dL (20-40)	Low (9mg/dL) (15-28)	Low (73mg/L) (200-400)	Low (127mg/L) (200-400)	Low (26mg/L) (200-400)	Low (200mg/L) (200-400)	Low (46mg/L) (200-400)	Low (18mg/dL) (20-60)	Normal	Low	Low	Low (19μmol/dl)	Low (<0.15g/L),	Low (18.9 mg/dL) (20-42)	Unknown	Unknown	Unknown	Normal (170mg/L, 170-560)	Unknown	Unknown	Unknown	Low	Normal	Low	Unknown	Normal (26mg/dL (20-60)	Low (0.16g/L) (0.2-0.6)	Low	Normal	Low	7	20	7	20/27	0.74
